# Supplementary material for: Randomized clinical trial and meta-analysis of the impact of a fibrin sealant patch on pancreatic fistula after distal pancreatectomy: CPR trial
Source: BJS Open. 2021 Jun 12;5(3):zrab001. doi: 10.1093/bjsopen/zrab001 (PMC8262074; doi:10.1093/bjsopen/zrab001)
Supplement: zrab001_Supplementary_Data [file zrab001_supplementary_data.zip]

Archive with 4 entries (4 files):
- Appendixes.docx
- Closure of the pancreatic remnant- PROTOCOL.doc
- CONSORT-2010-Checklist-CPR.doc
- 01-11-20 Mungroop - CPR trial Protocol Modifications.docx
